# Supplementary material for: Development of a Peptide-Based Nano-Sized Cathepsin B Inhibitor for Anticancer Therapy
Source: Pharmaceutics. 2023 Apr 3;15(4):1131. doi: 10.3390/pharmaceutics15041131 (PMC10141979; doi:10.3390/pharmaceutics15041131)
Supplement: Supplementary file 1 [file pharmaceutics-15-01131-s001.zip]

Archive with 1 entries (1 files):
- pharmaceutics-2268258-supplementary.pdf
